# Supplementary material for: Identification of molecular targets of Hypericum perforatum in blood for major depressive disorder: a machine-learning pharmacological study
Source: Chin Med. 2024 Oct 9;19:141. doi: 10.1186/s13020-024-01018-5 (PMC11465934; doi:10.1186/s13020-024-01018-5)
Supplement: Supplementary file 1 — Supplementary Material 1. [file 13020_2024_1018_MOESM1_ESM.xlsx]

## Sheet: Sheet1
S-Table 1: 5 target proteins
gene	uniport_id	pdb	Method	Macromolecule
MYC	P01106	5I4Z	X-RAY DIFFRACTION 1.95 Å	Myc proto-oncogene protein (protein)
HSP90AA1	P07900	1UY6	X-RAY DIFFRACTION 1.9 Å	HEAT SHOCK PROTEIN HSP 90-ALPHA (protein)
AKT1	P31749	1H10	X-RAY DIFFRACTION 1.4 Å	RAC-ALPHA SERINE/THREONINE KINASE (protein)
MAPK1	P28482	2OJG	X-RAY DIFFRACTION 2 Å	Mitogen-activated protein kinase 1 (protein)
EGF	P01133	1JL9	X-RAY DIFFRACTION 3 Å	EPIDERMAL GROWTH FACTOR (protein)
