# Supplementary material for: Identification of molecular targets of Hypericum perforatum in blood for major depressive disorder: a machine-learning pharmacological study
Source: Chin Med. 2024 Oct 9;19:141. doi: 10.1186/s13020-024-01018-5 (PMC11465934; doi:10.1186/s13020-024-01018-5)
Supplement: Supplementary file 2 — Supplementary Material 2. [file 13020_2024_1018_MOESM2_ESM.xlsx]

## Sheet: Sheet1
mRNA	miRNA
MAPK1	hsa-miR-106a-5p
	hsa-miR-106b-5p
	hsa-miR-130a-3p
	hsa-miR-130b-3p
	hsa-miR-143-3p
	hsa-miR-17-5p
	hsa-miR-181a-5p
	hsa-miR-20a-5p
	hsa-miR-20b-5p
	hsa-miR-2110
	hsa-miR-214-3p
	hsa-miR-301a-3p
	hsa-miR-3609
	hsa-miR-3614-3p
	hsa-miR-3666
	hsa-miR-371b-3p
	hsa-miR-378a-3p
	hsa-miR-4271
	hsa-miR-449b-3p
	hsa-miR-4514
	hsa-miR-454-3p
	hsa-miR-454-5p
	hsa-miR-4689
	hsa-miR-4692
	hsa-miR-4708-5p
	hsa-miR-4725-3p
	hsa-miR-4770
	hsa-miR-4784
	hsa-miR-4796-3p
	hsa-miR-5190
	hsa-miR-519b-3p
	hsa-miR-519c-3p
	hsa-miR-519d-3p
	hsa-miR-526b-3p
	hsa-miR-550a-3p
	hsa-miR-573
	hsa-miR-6088
	hsa-miR-6499-3p
	hsa-miR-668-3p
	hsa-miR-6858-5p
	hsa-miR-7110-3p
	hsa-miR-769-5p
AKT1	hsa-miR-149-3p
MYC	hsa-miR-1294
	hsa-miR-1304-5p
	hsa-miR-1827
	hsa-miR-34b-5p
	hsa-miR-449c-5p
	hsa-miR-8074
EGF	hsa-miR-1827
	hsa-miR-485-5p
	hsa-miR-6884-5p
HSP90AA1	hsa-miR-1278
	hsa-miR-141-5p
	hsa-miR-2115-3p
	hsa-miR-219a-2-3p
	hsa-miR-3125
	hsa-miR-361-5p
	hsa-miR-4724-5p
	hsa-miR-499b-5p
	hsa-miR-6826-3p
	hsa-miR-6847-5p
