# Supplementary material for: Identification of molecular targets of Hypericum perforatum in blood for major depressive disorder: a machine-learning pharmacological study
Source: Chin Med. 2024 Oct 9;19:141. doi: 10.1186/s13020-024-01018-5 (PMC11465934; doi:10.1186/s13020-024-01018-5)
Supplement: Supplementary file 3 — Supplementary Material 3. [file 13020_2024_1018_MOESM3_ESM.xlsx]

## Sheet: 1h10
1h10-MOL000006
Random seed: -1860906196
mode	affinity (kcal/mol)	rmsd l.b.	rmsd u.b.
1	-6.1	0	0
2	-6	25.963	26.683
3	-6	4.242	7.727
4	-5.9	20.057	22.355
5	-5.9	6.818	10.296
6	-5.8	26.083	27.489
7	-5.8	1.759	6.92
8	-5.7	26.009	27.548
9	-5.7	12.152	16.224
1h10-MOL000098
Random seed: -1511596544
mode	affinity (kcal/mol)	rmsd l.b.	rmsd u.b.
1	-5.9	0	0
2	-5.8	10.796	12.232
3	-5.7	18.039	18.961
4	-5.7	6.138	8.781
5	-5.6	24.981	26.953
6	-5.5	28.273	29.58
7	-5.5	15.051	17.363
8	-5.5	13.207	15.693
9	-5.4	24.927	27.128
1h10-MOL000422
Random seed: -1922117344
mode	affinity (kcal/mol)	rmsd l.b.	rmsd u.b.
1	-5.8	0	0
2	-5.7	4.22	7.356
3	-5.7	3.103	4.119
4	-5.7	23.71	25.702
5	-5.7	19.268	21.771
6	-5.6	25.967	29.327
7	-5.5	5.812	8.432
8	-5.5	24.501	26.413
9	-5.5	20.432	22.717

## Sheet: 1jl9
1jl9-MOL000006
Random seed: 364612200
mode	affinity (kcal/mol)	rmsd l.b.	rmsd u.b.
1	-6.3	0	0
2	-6.2	13.186	15.818
3	-6.2	13.889	15.126
4	-6.1	13.205	14.583
5	-6	17.098	19.186
6	-6	16.946	18.047
7	-6	14.108	16.138
8	-6	9.1	14.002
9	-5.9	8.884	11.952
1jl9-MOL000098
Random seed: 1132975296
mode	affinity (kcal/mol)	rmsd l.b.	rmsd u.b.
1	-6.4	0	0
2	-6.3	13.994	16.058
3	-6	1.603	3.307
4	-6	2.345	6.603
5	-6	13.967	16.266
6	-5.8	2.691	3.433
7	-5.8	14.656	16.584
8	-5.7	3.838	6.392
9	-5.6	16.245	18.665
1jl9-MOL000422
Random seed: 1500531316
mode	affinity (kcal/mol)	rmsd l.b.	rmsd u.b.
1	-6.4	0	0
2	-5.9	13.657	15.978
3	-5.8	1.596	2.079
4	-5.6	5.533	8.507
5	-5.6	16.907	19.841
6	-5.5	2.413	6.79
7	-5.4	8.107	10.359
8	-5.4	16.301	19.637
9	-5.4	8.911	11.245

## Sheet: 1uy6
1uy6-MOL000006
Random seed: -132985264
mode	affinity (kcal/mol)	rmsd l.b.	rmsd u.b.
1	-6.6	0	0
2	-6.2	20.395	22.447
3	-6.1	4.758	7.303
4	-6.1	10.075	11.437
5	-6.1	25.179	25.514
6	-6.1	9.389	11.344
7	-6	6.71	10.543
8	-5.9	25.506	27.187
9	-5.9	25.154	26.305
1uy6-MOL000098
Random seed: 953871848
mode	affinity (kcal/mol)	rmsd l.b.	rmsd u.b.
1	-6.3	0	0
2	-6.1	9.073	12.265
3	-6	24.372	25.423
4	-5.9	24.107	25.296
5	-5.9	1.908	7.591
6	-5.8	24.825	28.042
7	-5.8	28.041	29.589
8	-5.8	18.595	19.987
9	-5.7	4.861	7.647
1uy6-MOL000422
Random seed: -499615032
mode	affinity (kcal/mol)	rmsd l.b.	rmsd u.b.
1	-6.3	0	0
2	-6.2	9.043	12.084
3	-5.8	27.325	29.629
4	-5.8	1.972	7.373
5	-5.8	8.976	11.258
6	-5.8	16.806	19.483
7	-5.8	18.042	20.439
8	-5.7	18.164	19.754
9	-5.7	18.12	19.59

## Sheet: 2ojg
2ojg-MOL000006
Random seed: 307297396
mode	affinity (kcal/mol)	rmsd l.b.	rmsd u.b.
1	-7.7	0	0
2	-7.4	10.006	11.277
3	-7.3	13.592	16.531
4	-7.1	13.051	15.691
5	-7	31.35	32.732
6	-7	29.627	31.521
7	-6.9	30.591	31.659
8	-6.7	27.448	30.627
9	-6.7	30.192	32.222
2ojg-MOL000098
Random seed: -1014840496
mode	affinity (kcal/mol)	rmsd l.b.	rmsd u.b.
1	-7.4	0	0
2	-7	29.881	31.914
3	-6.9	13.242	15.732
4	-6.9	24.551	26.363
5	-6.8	32.36	34.447
6	-6.8	16.374	19.53
7	-6.7	27.731	30.89
8	-6.6	1.801	7.061
9	-6.3	28.078	31.774
2ojg-MOL000422
Random seed: 310098320
mode	affinity (kcal/mol)	rmsd l.b.	rmsd u.b.
1	-7.5	0	0
2	-6.9	16.021	18.991
3	-6.7	13.406	15.772
4	-6.7	30.792	32.957
5	-6.7	32.504	34.268
6	-6.6	29.913	31.935
7	-6.4	24.304	25.995
8	-6.3	19.487	22.284
9	-6.1	17.537	20.526

## Sheet: 5i4z
5i4z-MOL000006
Random seed: -1852367636
mode	affinity (kcal/mol)	rmsd l.b.	rmsd u.b.
1	-6.3	0	0
2	-6.1	23.151	24.486
3	-6	4.044	6.377
4	-6	7.331	10.597
5	-5.9	1.655	7.097
6	-5.9	12.893	15.574
7	-5.8	12.228	15.935
8	-5.7	19.455	21.408
9	-5.7	26.214	27.202
5i4z-MOL000098
Random seed: -846547976
mode	affinity (kcal/mol)	rmsd l.b.	rmsd u.b.
1	-6.1	0	0
2	-5.9	27.789	29.254
3	-5.9	17.697	22.092
4	-5.9	24.691	27.071
5	-5.9	27.528	29.291
6	-5.8	28.381	29.886
7	-5.7	1.272	2.052
8	-5.7	25.441	27.177
9	-5.7	19.525	23.567
5i4z-MOL000422
Random seed: -2105372724
mode	affinity (kcal/mol)	rmsd l.b.	rmsd u.b.
1	-6	0	0
2	-5.8	30.493	34.391
3	-5.8	23.356	24.65
4	-5.8	1.474	6.51
5	-5.6	1.172	1.757
6	-5.6	4.537	8.01
7	-5.6	1.455	3.108
8	-5.6	26.209	27.771
9	-5.5	12.491	14.229
